# Supplementary material for: Chemical Elements, Flavor Chemicals, and Nicotine in Unused and Used Electronic Cigarettes Aged 5–10 Years and Effects of pH
Source: Int J Environ Res Public Health. 2022 Dec 16;19(24):16931. doi: 10.3390/ijerph192416931 (PMC9778798; doi:10.3390/ijerph192416931)
Supplement: Supplementary file 1 [file ijerph-19-16931-s001.zip]

Archive with 1 entries (1 files):
- ijerph-2027574-supplementary.pdf
